# Supplementary material for: Targeting Mycobacterial F-ATP Synthase C-Terminal α Subunit Interaction Motif on Rotary Subunit γ
Source: Antibiotics (Basel). 2021 Nov 26;10(12):1456. doi: 10.3390/antibiotics10121456 (PMC8698299; doi:10.3390/antibiotics10121456)
Supplement: Supplementary file 1 [file antibiotics-10-01456-s001.zip]

Archive with 1 entries (1 files):
- antibiotics-1443060-supplementary.pdf
